# Supplementary material for: Facile Synthesis of B/P Co-Doping Multicolor Emissive Carbon Dots Derived from Phenylenediamine Isomers and Their Application in Anticounterfeiting
Source: Nanomaterials (Basel). 2024 May 7;14(10):813. doi: 10.3390/nano14100813 (PMC11123944; doi:10.3390/nano14100813)
Supplement: Supplementary file 1 [file nanomaterials-14-00813-s001.zip]

Archive with 1 entries (1 files):
- nanomaterials-2988932-supplementary.pdf
